# Supplementary material for: Validation of the Comprehensive and Brief International Classification of Functioning, Disability and Health Core Sets for Schizophrenia from the Perspective of Individuals Diagnosed with the Disorder: A Worldwide Study Using Focus Groups
Source: Behav Sci (Basel). 2024 Nov 4;14(11):1032. doi: 10.3390/bs14111032 (PMC11591151; doi:10.3390/bs14111032)
Supplement: Supplementary file 1 [file behavsci-14-01032-s001.zip]

Archive with 1 entries (1 files):
- behavsci-3252541-supplementary.pdf
